# Supplementary material for: Temperature and Host Fruit During Immature Development Shape Adult Life History Traits of Different Ceratitis capitata Populations
Source: Insects. 2025 Jan 11;16(1):65. doi: 10.3390/insects16010065 (PMC11765621; doi:10.3390/insects16010065)
Supplement: Supplementary file 1 [file insects-16-00065-s001.zip]

Archive with 1 entries (1 files):
- insects-3386092-supplementary.pdf
